# Supplementary material for: Influence of emotions on clinical performance in acute care: A scoping review
Source: PLoS One. 2025 Aug 4;20(8):e0329445. doi: 10.1371/journal.pone.0329445 (PMC12321073; doi:10.1371/journal.pone.0329445)
Supplement: S1 Data — (ZIP) [file pone.0329445.s002.zip]

Archive with 1 entries (1 files):
- Data Extraction.xlsx
