# Supplementary material for: Influence of emotions on clinical performance in acute care: A scoping review
Source: PLoS One. 2025 Aug 4;20(8):e0329445. doi: 10.1371/journal.pone.0329445 (PMC12321073; doi:10.1371/journal.pone.0329445)
Supplement: S1 Data — (ZIP) [file pone.0329445.s002.zip › Data Extraction.xlsx]

## Sheet: Consensus from covidence
Covidence #	Study ID	Title	Reviewer Name	Study ID	Title	First author	Country in which the study conducted	Year of publication	Journal Name (if applicable)	Article Type	Origin of funding	Study funding sources	Purpose of study	Did study purpose include emotions	Research Question(s)	Notes	Study design	Description of data collection process	Start date	End date	Possible conflicts of interest for study authors	Sample size	Response rate	Why were participants excluded from the study	Healthcare discipline	Healthcare specialty	Healthcare Unit	Inclusion criteria	Exclusion criteria	Method of recruitment of participants	Study setting	How emotions were conceptualized?	Emotion model?	How were emotions measured (if applicable)	Aspects of clinical performance investigated	CDM model?	How was CDM measured (if applicable)	Key outcomes related to emotions and CDM	Study limitations	General conclusions
356	Arnetz 2017	Examining self-reported and biological stress and near misses among Emergency Medicine residents: a single-centre cross-sectional assessment in the USA	Consensus	#356 â€“ Arnetz 2017	Examining self-reported and biological stress and near misses among Emergency Medicine residents: a single-centre cross-sectional assessment in the USA.	Arnetz, BB	United States	2017	BMJ Open	Original research: Quantitative	Industry funding	Blue Cross Blue Shield of Michigan	"To examine the relationship between perceived and biological stress and near misses among Emergency Medicine residents".	Yes	No research question stated		Quantitative: Correlational/observational study (e.g., cross sectional study)	1. Frequency of physical exercise one month before the study (self-reported questionnaire). 2. Work-related exhaustion (self-reported questionnaire). 3. Pre- and post-shift assessments of emotions (self-reported questionnaire). 4. Stress and inflammation markers in biological samples. 5. Patient acuity (self-reported questionnaire). 6. Number of near misses (self-reported questionnaire, per hospi…	Unknown	Unknown	N/A	28	28/42 (67%)	Other: 34 consented, 2 were removed due to "scheduling difficulties", 4 removed due to incomplete data	Medicine: Postgraduate trainees (residents/fellows)	Emergency medicine	Emergency department	First, second, and third-year emergency medicine residents at the Detroit Medical Centre	None stated	Information distributed to participants, but method not stated	Clinical setting	Stress (biological and self-report measures)	No	Emotions were measured via pre- and post-shift self-reported questionnaires (Likert scale 0-10) and biological samples. The samples included blood and saliva, with the former quantifying IL-6, TNF-alpha, hs-CRP, and the latter quantifying cortisol and DHEA. Both samples used commercially available human ELISA kits.	The number of near-misses when working with critically ill and trauma patients.	No	Near Misses - both resident and attending reported the perceived number of near misses that occured during the shift (none, one, more than one)	1. Residents and their supervising physicians shared no significant agreement for the reported number of near misses. 2. TNF-alpha levels and the number of trauma patients were significant in predicting the number of resident-reported near misses. 3. Only resident self-reporting of how stressful they expect the shift to be was significant in predicting supervising physicians' reported number of n…	1. Sample size: data from only 28 residents and no control group were collected. Lack of statistical power and conclusion may be confounded by type 1 and 2 errors. 2. The study itself may have added to resident stress. 3. The number of near-misses relied on self-reporting and can be improved via medical chart review and other more objective and/or third-party indicators. 4. Biomarkers were only t…	"Results suggest a significant relationship between self-rated and biological stressor load and patient outcomes, but results should be confirmed in further, adequately powered studies".
1034	Carenzo 2020	Cognitive appraisals and team performance under stress: A simulation study	Consensus	#1034 â€“ Carenzo 2020	Cognitive appraisals and team performance under stress: A simulation study	Carenzo, L.	Europe	2020	Medical Education	Original research: Quantitative	None		1. Primary objective: "To explore how challenge and threat states are linked to performance. 2. Secondary objectives: "The exploration of how psychological variables, specifically cognitive anxiety, somatic anxiety, self-confidence and team identity, and team characteristics (specifically, time spent training and years of postgraduate experience) are linked to challenge and threat".	Yes	No research question stated		Quantitative: Correlational/observational study (e.g., cross sectional study)	Took place during simulation-based competition. Each team composed of 4 residents 3 days of competitions, with only top teams moving to next day (d1 - 24 teams (95 participants), and only top 10 teams went onto day 2. Then only 6 most highly ranked teams moved onto day 3) At start of each day, before competing, participants completed questionnaire to assess self-reported appraisal of demand and r…	2018	2018	Yes. One of the authors, Jeffrey Franc, is the founder and owner of products used for free during the simulation competition. The remaining authors declared no COIs.	Day 1 - n=95 participants, 24 team Day 2 - 40 participants, 10 teams (top 10 from Day 1) Day 3 - 24 participants, 6 teams (top 6 from day prior)	1	None were excluded	Medicine: Postgraduate trainees (residents/fellows)	Emergency medicine; Anesthesiology; Internal medicine; Other: Pediatrics	Other: Simulated medical emergency scenario competition.	Participants of the SIMCUP Italia 2018, which was open to any Italian medical residency program at any level of training.	None stated	Information distributed to participants, but method not stated	Simulation setting	Emotions were conceptualized as challenge and threat (expected demand of the task and coping mechanisms), anxiety and self-confidence, and team identity (how well team members identify with each other).	Other: "biopsychosocial model of challenge and threat"	At start of each day, before competing, participants completed: Demands and Resources Evaluation Scale (DRES) - A challenge state occurs when resources meet or exceed the situation's demands, whereas threat occurs when demands exceed resources. Demands were assessed by asking: â€˜How demanding do you expect the competition to be?â€™ Resources were evaluated by asking: â€˜How able are you to cope …	Technical and non-technical skill proficiency demonstrated in a simulated acute care setting.	No	OSCElike set up. Each scenario rated for technical and non-technical skills. Technical skill tool developed by case designers, consisted of checklists (0 - No, 2 - yes, 1 - yes but incomplete) Nontechnical skills measured by Ottawa Global Rating Scale, which includes 6 items scored on a range of 0-7 with possible max score of 42 Final score was the average of all scores obtained at each station, …	1. In teams that were successful during the simulation, cognitive appraisal of psychological resources (ability to cope) was consistently higher. 2. Perceived demand for the tasks was also correlated with the successful completion of the tasks. 3. Performance is also mediated by the interaction between resource and demand, and the interaction was a negative correlation. 4. The effect of one indep…	1. Participants were residents, who do not lead resuscitation teams in real clinical settings, limiting the applicability of the findings to real life (results may not apply to attendings). 2. Analysis was done on a team level. So, emotional measures from all team members were averaged to produce a single team value, which was then compared to the team performance. This method may not be fully re…	Both demands and resources have positive effects on performance. However, the two emotional variables have a significant inverse correlation.
1562	DeBoer 2022	How nurses' and physicians' emotions, psychosocial factors, and professional roles influence the end-of-life decision making process: An interpretive description study	Consensus	#1562 â€“ DeBoer 2022	How nurses' and physicians' emotions, psychosocial factors, and professional roles influence the end-of-life decision making process: An interpretive description study	De Boer, M	Canada	2022	Intensive & Critical Care Nursing	Original research: Qualitative	None		"The objective of this study was to understand how critical care nurses' and physicians' emotions, psychosocial factors and professional roles influence end-of-life decision making.	Yes	No research question stated		Qualitative: Interpretive Description	Semi-structured interviews lasting 35-60 minutes on the phone or face-to-face.	2018-04-01	2018-06-01	N/A	9 total 5 Critical Care Nurses 4 Critical Care Physicians	Not stated	None were excluded	Medicine: Practicing physicians/CPD; Nursing: Practicing nurses/CPD	Critical Care	Critical care/ICU	Practicing critical care nurses and critical care physicians in 4 publicly funded and administered hospitals in Canada.	None stated	Other: Network sampling occurred when initial participants, found through professional colleagues of authors, led to additional participants by sharing the authors contact information.	In person setting (e.g., face-to-face interviews, lab-based experiments); Other: Telephone	Emotions were not specifically conceptualized. The study kept the definition of emotions broad. No one aspect of emotions (e.g., stress, anxiety) was focused on in the methodology.	No	Not Applicable	End-of-life (EOL) decision-making	No	Not applicable (qualitative study).	1. Perceived futility of treatment evoked stress, fear, unease, and annoyance in physicians. The study did not mention whether futility evoked negative emotions in nurses. 2. Both nurses and physicians sought to avoid futility. 3. All participants denied the effect of personal and religious beliefs on EOL decisions. 4. Unreceptive families of the patients produced negative emotional experiences, …	1. Pre-existing relationships of participants as professional colleagues of authors. However, the authors were not employed at any of the study sites. 2. Small sample size and skewed genders (most physicians male and most nurses female) lead to a lack of generalizability. 3. Lack of patient and family perspectives on the EOL decision-making process.	Despite differing professional mandates and interests and the ambiguity of EOL decision-making, the desire to avoid futility affected the decisions of all participants. The decision-making process was influenced by individual philosophy, morality, and family receptiveness.
2174	Geeraerts 2017	Physiological and self-assessed psychological stress induced by a high fidelity simulation course among third year anesthesia and critical care residents: An observational study	Consensus	#2174 â€“ Geeraerts 2017	Physiological and self-assessed psychological stress induced by a high fidelity simulation course among third year anesthesia and critical care residents: An observational study	Geeraerts, T	Europe	2017	Anaesthesia Critical Care & Pain Medicine	Original research: Quantitative	None	Not stated.	"To measure physiological and psychological self-assessed intensity of stress before and after a planned simulation training session among third year anaesthesia and critical care residents"	Yes	No research question stated.		Quantitative: Correlational/observational study (e.g., cross sectional study)	The stress levels of residents were measured immediately before and after the simulation using self-reported questionnaires and saliva samples. Technical skills were assessed from video recordings of the simulation by external judges. Non-technical skills were assessed from video recordings, but only for the resident making the main clinical decisions in the simulation.	2009-05-01	2009-06-01	N/A	27	Not stated, but appeared to be in the context of an educational event, so it appeared that none of the residents requested their data not be analysed	Other: Some were excluded from data analysis only due to incomplete data: In total, 20 sessions were performed (4 sessions/day for 5 days). Two sessions were excluded from the study because of the small number of residents during the day. Another sessions could not be analyzed due to technical problem with video recording, leaving 17 usable videotapes. For reasons of poor quality of salivary samp…	Medicine: Postgraduate trainees (residents/fellows)	Critical Care; Anesthesiology	Critical care/ICU; Other: Anesthesiology	Third year anesthesia and critical care residents.	None	Study part of education (e.g., participants doing task as part of training activity)	Simulation setting	Emotion was conceptualized as stress, as measured using self-reported questionnaires and salivary samples.	No	Emotions were measured using self-reported questionnaires and salivary samples.	Technical skills: the time needed to understand and correctly identify the cause of the crisis, implement correct measures, and a global rating of the quality of care. Non-technical skills: task management, team working, situation awareness, decision making.	No	Technical skills: a categorical scale from 1 to 4. Specific criteria was outlined for the raters. Non-technical skills: a categorical scale from 1 to 4 for each of the 4 aspects measured.	1. The simulated role (physician vs nurse) had no effects on pre-simulation stress levels. 2. Residents who played the role of the physician in the simulation had a much higher stress level increase compared to their nurse counterparts. 3. There was no significant correlation between stress parameters and technical or non-technical performance. 4. Simulation increased stress levels in all residen…	1. Low sample size which might lead to type II errors. 2. The analysis was conducted immediately after the simulation. A delayed analysis could better assess the long-term psychological impact. 3. Repeated simulations were not assessed. 4. The evaluation of performance wasn't done with rater calibration and/or multiple raters.	A simulation training can lead to high stress in anesthesia and critical care residents but showed no correlation with technical or non-technical skills in the simulation.
2651	Heyhoe 2013	Affective and cognitive influences on decision making in healthcare	Consensus	#2651 â€“ Heyhoe 2013	Affective and cognitive influences on decision making in healthcare	Heyhoe, JE	UK	2013	Not Applicable	Thesis: Doctoral	None		Study 2: â€œThe main objectives in this study were: 1) to examine whether affective cues presented in a clinical scenario influenced the appropriateness of facts considered important for diagnosis, and thoroughness of information gathering (e.g. number of words used and time taken to describe facts considered important for diagnosis) and 2) to assess whether, and to what extent, different affecti…	Yes	Study 2-4: No research questions. Study 5: The research questions were: 1). What are the sources of affect that feature in emergency care decision making? 2). What are the types of affect that feature in emergency care decision making? 3). What discrete emotions feature in emergency care decision making? 4). To what extent are affective factors perceived to influence decision making in emergency …		Other:	This thesis was an explanatory mixed methods study, which consisted of 3 quantitative studies (studied 2-4) followed by a qualitative study (study 5). Note that study 1 was a mood manipulation check and did not examine the relationship between affect and clinical performance measures. Study 2 and Study 3 consisted of two experimental studies, involving either medical students (Study 2) or practic…				â€¢ Study 2: 92 Year 4 and Year 5 medical students across four UK medical schools â€¢ Study 3: 77 doctors across all grades and specialties from 2 acute hospitals â€¢ Study 4: 54 healthcare professionals (27 junior doctors and 27 nurses or allied health professions) â€¢ Study 5: 16 junior and senior doctors working in Accident and Emergency (n=9) and Anaesthetics (n=7) Departments across 2 Acute …	Study 2-3 unknown Study 4: 54 participants (75% response rate) of 72 attendees â€¢ Study 5: unknown	Other: Study 2-3 â€“ none Study 4: of the 72 junior HCPs who were registered to attend a patient safety simulation course in groups of 12, were invited. 16 declined, 2 who did consent to participant were unable to take part due to programme schedule. â€¢ Study 5: none	Medicine: Practicing physicians/CPD; Medicine: Undergraduate trainees (e.g., pre-clerks/clerks); Nursing: Practicing nurses/CPD; Nursing Postgraduate trainees; Other: Physiotherapists	Emergency medicine; Anesthesiology	Other: all departments from 1-2 Acute Hospital Trusts	â€¢ Study 2: All year 4 and 5 students across 4 UK medical schools â€¢ Study 3: all doctors (across all grades and specialties) working at 1 or 2 acute hospital trusts. â€¢ Study 4: HCPs who were registered to attend a patient safety simulation course â€¢ Study 5: be working in the specialties of Accident and Emergency or Anaesthetics in an acute hospital setting. This was to allow for an in-dept…		Other: â€¢ Study 2: Recruited through two main methods: 1) study advert and questionnaire link was posted on either electronic noticeboard or 2) emailed directly to eligible students who previously agreed to be contacted re: participation in studies â€¢ Study 3 and 4: Recruited using 4 main methods: 1) study advert and questionnaire link emailed directly to doctors in each clinical department, 2)…	Simulation setting; Virtual setting/online patient cases	â€¢ Study 2 and 3 examined a range of emotional constructs, ranging from â€œgeneral affective responses (positive anticipatory affect, negative anticipatory affect, hostility anticipatory affect, fear anticipatory affect, positive anticipated affect, negative anticipated affect) and discrete emotions (positive, negative, hostile and fearful anticipatory affect, positive and negative anticipated a…	Other: â€¢ Study 2 and 3: Risk as feeling, which is an extension of the dual processing model, which emphasizes the impact of individual feelings on decision making and behaviour, clinical teams involve judgements and actions which stem from a collaborative reaction to, and assessment of, a clinical presentation or situation. â€¢ Study 4: Emotions as Social Information Model (EASI), which posits …	â€¢ Study 2 and 3: While several affective constructs were measured, only mood (valence and arousal) was examined in the context of diagnostic performance. Mood was measured using a two item scale was used to assess the mood of the participant before they read each emergency care vignette. Valence had a score range of 1 = extremely sad to 7 = extremely happy, and arousal had a score range of 1 = …	â€¢ Study 2: diagnostic stage of information gathering, more specifically the appropriateness of important facts chosen for diagnosis, and thoroughness of information gathering â€¢ Study 3: thoroughness and sequence in which doctors gather clinically relevant information may have important implications for whether a doctor will be on the right trajectory for making an accurate diagnosis â€¢ Study…	Other: â€¢ Study 2 and study 3, dual process model to explain the impact of individual feelings on decision making and behaviour. Klein, Orasanu, Calderwood, & Zsambokâ€™s, (1993) naturalistic decision making (NDM) approach and Rasmussenâ€™s (1993) notion of decision making as process reliant on interconnected action sequences, Wears (2009) emphasises that in reality diagnostic decision making is…	Study 2: o To measure Appropriateness of Information Gathering: 3 consultant doctors each read the neutral versions of the three scenarios and provided five facts that they would consider important for obtaining a diagnosis (pieces of information extracted from each scenario that are critical for proceeding along the correct diagnostic trajectory).. Any fact that was on the expert panelâ€™s list …	Study 2: To examine whether affective cues presented in a clinical scenario influenced the appropriateness of facts considered important for diagnosis and thoroughness of information gathering. To assess whether and how different affective cues and specific sources of affect induced general affect and discrete positive and negative emotions. The sample was 93 Year 4 and 5 medical students in the …	Study 2 and 3: o It was impossible to achieve consensus across the expert panel about what facts were the most important for making a diagnosis, which suggested that there was no way of measure what a correct or incorrect response to a case presentation is and that subjective judgments based on expert opinion are problematic (Study 2 only) o Lack of evidence that mood influenced diagnosis behvaio…	â€¢ Study 2: The results for all outcomes did not support the hypothesis that medical students in the positive affect condition would demonstrate faster, less methodological decision making and that students in the negative affect condition would demonstrate slower, more considered decision making. â€¢ Study 3: The results for all outcomes did not support the hypothesis that affect influenced the…
2829	Hwang 2022	Factors affecting triage competence among emergency room nurses: A cross-sectional study	Consensus	#2829 â€“ Hwang 2022	Factors affecting triage competence among emergency room nurses: A cross sectional study	Hwang, S	Other: Asian (Seoul, South Korea)	2023	Journal of Clinical Nursing	Original research: Quantitative	None		"To examine work-related stress, nurse-physician collaboration and clinical reasoning competence to identify the factors that affected the triage competence of emergency room nurses"	Yes	No research question stated.		Quantitative: Correlational/observational study (e.g., cross sectional study)	Cross-sectional design, whereby self-reported data were collected from 156 emergency room nurses. Self-report data included work stress (measured by Korean Nursing Stress questionnaire), nurse-physician collaboration, nurse clinical reasoning, emergency room nurse triage collaboration. All data were collected online	2021-11-17	2021-11-27	None	156	Not stated	Other: 4 were excluded for inaccurate responses	Nursing: Practicing nurses/CPD	Emergency medicine	Emergency department	Emergency room nurses with a minimum of 1 year work experience		Information distributed to participants, but method not stated	Virtual setting/online patient cases	work-related stress	No	Self-reported Likert-scale questionnaires.	Triage reasoning competence: the ability to triage patients effectively.	No	Self-reported Likert-scale questionnaires.	1. No significant association between triage competence and work-related stress. 2. Worse nurse-physician collaboration had a positive association with work-related stress. 3. Higher degrees of work-related stress, better nurse-physician collaboration, and better clinical reasoning competence were all associated with a higher degree of triage competence. 4. Emergency room nurses experienced more …	1. Triage competence was not validated using objective measures and relied on self-reporting. 2. Various factors affecting job stress weren't considered in the study.	"Emergency room nurses had a higher degree of triage competence when their clinical reasoning competence, work-related stress, and nurse-physician collaboration were higher".
2862	Isbell 2020	Emotionally evocative patients in the emergency department: a mixed methods investigation of providers' reported emotions and implications for patient safety	Consensus	#2862 â€“ Isbell 2020	Emotionally evocative patients in the emergency department: A mixed methods investigation of providers' reported emotions and implications for patient safety	Isbell, LM	United States	2020	BMJ Quality & Safety	Original Research: Mixed Methods	Public funding	Agency for Healthcare Research and Quality	1. "To assess the range and types of emotions ED physicians and nurses report in response to their own recent emotionally evocative patient encounters. 2. "To identify themes and emotional triggers in these encounters". 3. "To explore providers' perceptions of their engagement with these patients and whether and how emotions influenced their clinical reasoning and behaviour".	Yes	No research question stated		Mixed Methods: Parallel MM	Both qualitative and quantitative data were collected using online, self-reporting tools. 1. Participants were asked to recall and write about three recent patient encounters: one that led to negative emotions, one that led to positive emotions, and one encounter with a patient with mental health conditions. 2. Participants rated their emotions and engagement in the above encounters and reported …	2018-08-01	2018-10-01	N/A	94 experienced emergency department HCPs (50 physicians, and 44 nurses)	0.75	Other: One nurse was excluded for not describing any patient encounters.	Medicine: Practicing physicians/CPD; Nursing: Practicing nurses/CPD	Emergency medicine	Emergency department	Physicians and nurses working in emergency departments.		Other: Participants were recruited via invitations sent to ED physicians and nurses in the USA, using hospital and other ED mailing lists. The invitation indicated that we were studying physiciansâ€™ and nursesâ€™ experiences with different types of patients, and no information concerning our interest in emotional experiences was given. Interested providers were instructed to send a note to a uni…	Virtual setting/online patient cases	Emotions were conceptualized as negative (e.g., angry, sad, anxious) and positive (e.g., happy, engaged).	No	Emotions were measured using self-reported questionnaires that asked participants to numerically assess the extent of different emotions in a recent patient encounter.	Clinical decision-making.	No	Not applicable	1. Participants reported feeling similarly sad, anxious, and low in self-assurance when encountering angry patients and those with mental health conditions. They also felt high levels of fatigue, anger, and low levels of happiness and engagement. 2. Fatigue, anger, and lack of happiness and engagement became more pronounced during angry encounters. 3. Positive encounters were marked by higher lev…	1. The emotions of participants could not be measured when they were recalling recent patient encounters. 2. The autobiographical recall method is subject to recall bias. 3. The focus on emotional experiences in the context of recent patient encounters ignores emotions from other sources (e.g., the hospital) during clinical practice. 4. Lacks objective measures of providers' actual patient care a…	Most participants reported negative emotions during angry and mental health encounters, leading to behaviours that worsened patient care. Meanwhile, positive encounters elicited positive emotions and perceptions of higher-quality care.
2859	Isbell 2020	What do emergency department physicians and nurses feel? A qualitative study of emotions, triggers, regulation strategies, and effects on patient care	Consensus	#2859 â€“ Isbell 2020	What do emergency department physicians and nurses feel? A qualitative study of emotions, triggers, regulation strategies, and effects on patient care.	Isbell, LM	United States	2020	BMJ Quality & Safety	Original research: Qualitative	Public funding	Agency for Healthcare Research and Quality (under the US dept of HHS)	"To develop a comprehensive understanding of emergency department (ED) providers' emotional experiences, including what triggers their emotions, the perceived effects of emotions on clinical decision making and patient care, and strategies providers use to manage their emotions to reduce patient safety risks."	Yes	1. What emotions do providers feel while working in the ED and what triggers these emotions? 2. How do these emotions impact clinical decision making and patient care? 3. What strategies do ED providers use to manage their emotions?		Qualitative: Grounded theory	Semi-structured interviews were conducted with 86 ED providers and their responses to the interview guide was collected.	2018-02-01	2018-08-01	N/A	86 experienced ED providers (45 physicians and 41 nurses)	Not stated	None were excluded	Medicine: Practicing physicians/CPD; Nursing: Practicing nurses/CPD	Emergency medicine	Emergency department	Theoretical sampling used, seeking participants with a variety of roles, administrative positions, and demographics		Email	In person setting (e.g., face-to-face interviews, lab-based experiments); Other: Phone-based interview	Specific emotions were not conceptualized prior to the study. Participants were asked to identify specific emotions (e.g., frustration, gratification) themselves during the interview.	No	Not applicable	Clinical decision making, overall care quality, and patient safety.	No	Not applicable	1. Frustration, sadness, and gratification were common emotions among ED providers. Frustration and anger can be caused by unrealistic expectations and entitlement from patients. 2. Insufficient hospital and system, resources caused negative emotions in many ED providers. 3. A patient who had elicited negative emotions may cause providers to go into that room less often, which can lead to diagnos…	1. Resident physicians and other trainees were excluded. 2. Transferability of study results may be limited to hospitals in the Northeastern US.	"There is a wide array of opportunities for researchers, educators, and clinicians to develop, evaluate, and implement interventions to mitigate risks that arise from provider emotions."
3088	Katz 2005	Emergency physicians' fear of malpractice in evaluating patients with possible acute cardiac ischemia	Consensus	#3088 â€“ Katz 2005	Emergency physicians fear of malpractice in evaluating patients with possible acute cardiac ischemia	Katz, DA	United States	2005	Annals of Emergency Medicine	Original research: Quantitative	Public funding	Agency for Healthcare Research and Quality. Robert Wood Johnson Foundation Generalist Physician Faculty Scholars Programs. University of Wisconsin Department of Medicine.	"Evaluate the association between emergency physicians' fear of malpractice and the triage and evaluation patterns of patients with symptoms suggestive of acute coronary syndrome".	Yes	No research question stated.		Quantitative: Correlational/observational study (e.g., cross sectional study)	Patient data: patients were interviewed after the initial evaluation by the emergency physician. Their symptoms and pertinent cardiovascular history were obtained. Their clinical and ECG data was also obtained. All the above information was used to stratify patients into risk categories. Physician data: emergency physicians completed a pre-intervention survey that assessed overall risk aversion a…	2001-01-01	2001-05-01	N/A	33	Not stated.	None were excluded	Medicine: Practicing physicians/CPD	Emergency medicine	Emergency department	Emergency physicians who participated in the implementation trial of the Agency for Healthcare Policy and Research Unstable Angina guideline.		Other: Physicians part of a guideline implementation.	In person setting (e.g., face-to-face interviews, lab-based experiments)	Emotions were conceptualized as risk aversion and fear of malpractice.	No	Risk aversion and fear of malpractice were measured using a 6-item survey that involved 5-point Likert scales.	triage decisions and diagnostic testing of patients with possible acute cardiac ischemia	No	CDM was measured using hospital data and independent physician reviewers were used to stratify the risk levels of patients.	1. Physicians who scored higher on the malpractice fear scale were less likely to discharge patients. 2. No significant correlation between the malpractice fear score and general risk aversion was found. 3. Patients treated by physicians in the "high-fear" group were more likely to be admitted to a monitored bed compared to "low-fear" physicians. 4. A higher proportion of patients treated by high…	1. The study sample was limited to a small number of emergency physicians at 2 teaching hospitals. 2. No information on the physician's history of being sued for malpractice was collected. 3. The observed association may be attributable to the frequency of chest pain seen by the physician. 4. Unmeasured physician traits or attitudes may covary with the fear of malpractice and lead to observed dif…	Malpractice fear leads to ED decision-making that is not explained by general risk aversion and leads to increased hospitalization and use of diagnostic tests in patients with possible ACS.
3289	Kohut 2020	The inconvincible patient: how clinicians perceive demand for antibiotics in the outpatient setting	Consensus	#3289 â€“ Kohut 2020	The inconvincible patient: How clinicians perceive demand for antibiotics in the outpatient setting	Kohut, MR	United States	2020	Family Practice	Original research: Qualitative	Public funding	Agency for Healthcare Research and Quality. US CDC.	"To identify how clinicians perceive patient demand for antibiotics and the way these perceptions stimulate unnecessary prescribing".	No	No research question stated		Qualitative: Not stated	A semi-structured interview guide that consisted of open-ended and non-leading questions was used. Interviews were conducted in person at the clinical sites or over the phone if needed. Interviews were recorded and professionally transcribed.	Not stated.	Not stated.	N/A	25	93% (25/27)	Other: They did not state why 2 clinicians were not interviewed	Medicine: Practicing physicians/CPD; Medicine: Postgraduate trainees (residents/fellows); Nursing: Practicing nurses/CPD; Other: Physician Assistants	Internal medicine; Other: Family medicine, pediatrics, infectious diseases	Urgent care; Other: Small and large non-urgent care clinics.	Physicians, nurse practitioners, and physician assistants who prescribe antibiotics in the outpatient setting.		Email	Clinical setting; Other: Phone interviews	No specific emotions were conceptualized before data collection.	No	Not applicable	Prescription of antibiotics	No	Not applicable	1. Fear of missing an infection and diagnostic uncertainty, in combination with patient request, led to the prescribing of unnecessary antibiotics. 2. Desire to make the patient feel the visit was valuable led to unnecessary prescriptions. Clinicians reported that an antibiotic prescription was deemed more valuable than an exam, advice, or reassurance. 3. Urgent care clinicians felt patients trus…	1. The study relied on self-reporting and how clinicians understand their own prescribing behaviour, with no information on how they actually practice. 2. The study results cannot be generalized to clinicians unaffiliated with major health systems or those serving at for-profit clinics.	The desire to satisfy patients, avoid confrontations, and manage time constraints led to the prescription of antibiotics even when deemed unnecessary.
3320	Krage 2017	Relationship between non-technical skills and technical performance during cardiopulmonary resuscitation: does stress have an influence?	Consensus	#3320 â€“ Krage 2017	Relationship between non-technical skills and technical performance during cardiopulmonary resuscitation: Does stress have an influence?	Krage, R	Europe	2017	Emergency Medicine Journal	Original research: Quantitative	Public funding	Department of Anaesthesiology of the VU University Medical Center Amsterdam	1. To determine whether non-technical performance is affected by the level of external stressors and whether specific domains of non-technical performance are differentially affected. 2. To investigate the relationship between non-technical and technical skills under control conditions and when external stressors are present.	Yes	No research question stated		Quantitative: Randomised controlled trial	Technical and non-technical performance was each scored by two trained reviewers using validated, standardized scoring tools.	Not stated	Not stated	N/A	30 participants total - 10 first/second year residents, 10 4th/5th year residents, and 10 consultant anesthetists.	Not stated	None were excluded	Medicine: Practicing physicians/CPD; Medicine: Postgraduate trainees (residents/fellows)	Anesthesiology	Not stated	Consultant anesthetists or anaesthesia residents		Information distributed to participants, but method not stated	Simulation setting	Emotions were conceptualized as stress.	No	Stress was the independent variable in this study and was not measured.	1. Non-technical skills, such as task management, team work, situation awareness, and decision-making. 2. Technical skills while performing CPR.	No	Measured by two independent reviewers using validated scoring tools.	1. Non-technical performance scores were significantly lower when external stressors were present as compared to control. 2. Non-technical performance increased as stressors were removed. 3. A significant positive correlation was observed between non-technical and technical performance scores. This correlation was only present in scenarios with external stressors and was not observed in the contr…	1. Using identical CPR scenarios twice could make the participants realize the same scenario is tested and affect performance. 2. A learning effect was likely observed.	External stressors during CPR lower non-technical performance and lead to a positive correlation between the non-technical and technical performance of the scenario.
6737	LeBlanc 2005	Paramedic performance in calculating drug dosages following stressful scenarios in a human patient simulator.	Consensus	#6737 â€“ LeBlanc 2005	Paramedic performance in calculating drug dosages following stressful scenarios in a human patient simulation	LeBlanc, VR	Canada	2005	Prehospital Emergency Care	Original research: Quantitative	None		The primary purpose of this study was to investigate the effects of acute stress on the emotional response and performance of paramedics. Furthermore, the authors explored whether a paramedics level of training or years of experience would mediate the effects of stress on performance	Yes	No research question stated		Quantitative: Randomised controlled trial	Stress: Data on stress was collected using the STAI questionnaire (4-point Likert scale). For the low-stress group, it was given immediately before the start of the main simulation. For the high-stress group, it was given immediately after the stressful SP scenario and before the main simulation. It measures situational anxiety and assesses the effect of stress manipulators. CDM: Drug calculation…	Not stated	Not stated	N/A	30	Participants were from two groups - 75% (18/24) response rate for the Flight paramedics (ACP(F)) and 86% (12/14) response rate for the Critical Care Flight Paramedic (CCF(P)	None were excluded	Other: Paramedics	Other: Paramedics	Pre-hospital emergency care	Participants enrolled in a course to obtain flight certifications	None	Study part of education (e.g., participants doing task as part of training activity)	Simulation setting	Stress/anxiety	No	Emotions were measured using self-reported questionnaires.	drug dosage calculations	No	CDM was measured using drug calculation scores.	1. The high-stress group reported higher subjective anxiety. There was no effect of training level on level of anxiety reported. 2. The advanced paramedics performed better on the task than the novice ones. 3. Both advanced and novice performed better in low-stress than high-stress.	1. Drug calculation task was done separately from the stress-inducing scenario. If the task was an integral part of the scneario, performance may not have been impaired. 2. Limited generalizability due to study design.	"This study demonstrates that acute stress can impair paramedic performance. Furthermore, training and work experience cannot be used to predict the stress responses that individuals will have when confronted with stressors."
4001	Mehter 2018	Physician Approaches to Conflict with Families Surrounding End-of-Life Decision-making in the Intensive Care Unit. A Qualitative Study	Consensus	#4001 â€“ Mehter 2018	Physician approaches to conflict with families surrounding end-of-life decision-making in the intensive care unit: A qualitative study	Mehter, HM	United States	2018	Annals of the American Thoracic Society	Original research: Qualitative	Public funding	US National Institutes of Health. Edith Nourse Rogers Memorial VA Hospital.	"To characterize how ICU physicians approach and manage conflicts with surrogates regarding end-of-life decision-making".	No	No research question stated		Qualitative: Grounded theory	Semi-structured in-person interviews were conducted per an interview guide. Interview transcripts were repeatedly read and reviewed and key concepts were coded.	Not stated.	Not stated.	N/A	18	Not stated	None were excluded	Medicine: Practicing physicians/CPD	Critical Care	Critical care/ICU	ICU physicians "perceived to have a reflective approach or particular interest in EoL decision making"		Other: Two authors invited colleagues perceived to have a reflective approach or particular interest in EoL DM to participate in semi-structured interviews	In person setting (e.g., face-to-face interviews, lab-based experiments)	Not applicable	Not applicable	Not applicable	End-of-life decision-making.	No	Not applicable	1. Many physicians reported anxiety when anticipating conflict with patients' families. 2. The desire to avoid missteps during family meetings led physicians to distance themselves emotionally or to postpone or avoid family meetings.	1. The small sample size was limited to ICU physicians in Boston, so results may not be generalizable to other settings. 2. Convenience recruiting may have introduced bias by recruiting physicians who had a distinct approach to end-of-life care. 3. Findings may have been influenced by researcher preconceptions and experiences. 4. The investigator who conducted the interviews was also the primary …	Physicians who experience anxiety and feel a desire to avoid errors when meeting with family members of dying ICU patients may postpone or avoid the meeting altogether.
4496	Oriot 2021	Stress: A Factor Explaining the Gap Between Simulated and Clinical Procedure Success	Consensus	#4496 â€“ Oriot 2021	Stress: A factor explaining the gap between simulated and clinical procedure success	Oriot, D	Europe	2021	Pediatric Emergency Care	Original research: Quantitative	None		Primary objective: "To assess residents' perceived stress during the performance of a simulated and clinical lumbar puncture (LP) in an infant younger than 1 year". Secondary objectives: "To measure the association of stress with simulated and clinical performance success and procedural performance scores". "To explore by questionnaire residents' self-confidence and other factors that might mitig…	Yes	No research question stated		Quantitative: Correlational/observational study (e.g., cross sectional study)	1. Performance of simulated LP: a 15-item checklist and a global rating scale were used to evaluate performance. 2. Performance of the JITT refresher prior to clinical LP: a 6-item rating scale. 3. Performance of the clinical LP: done by trained raters (standardize the use of the rating tool) using a 6-item scale. The definition of a successful LP was defined prior to the study. 4. Emotional data…	2013-06-01	2016-05-31	None stated	33	Not stated	None were excluded	Medicine: Postgraduate trainees (residents/fellows)	Emergency medicine; Other: Pediatrics	Other: Pediatric emergency department	all residents who completed the LP mastery training session were eligible		Information distributed to participants, but method not stated	Clinical setting; Simulation setting	Emotions were conceptualized as stress and self-confidence.	No	Emotions were measured using self-reported surveys.	Lumbar puncture performance and success rates in simulated and clinical settings.	No	LP performance and success were rated by a trained external rater using a standardized rating tool and pre-defined criteria.	1. There was no significant change from before the simulated LP to during the simulated LP. The same was found for clinical LP. 2. Clinical LP led to significantly more stress compared to the simulated LP. 3. The clinical LP had a significantly lower success rate compared to the simulated one. 4. There was no significant difference in perceived stress between the successful residents and the ones…	1. Small sample size due to fewer pediatric patients and residents rarely performing LPs. 2. Stress was measured using self-reported methods, and more objective measures, like biomarkers, may have been better.	The level of stress did not correlate with the success rate or performance score of the simulated or clinical LP.
4807	Pottier 2013	Effect of stress on clinical reasoning during simulated ambulatory consultations	Consensus	#4807 â€“ Pottier 2013	Effect of stress on clinical reasoning during simulated ambulatory consultations	Pottier, P	Europe	2013	Medical Teacher	Original research: Quantitative	Public funding	Association pour le developpement de la recherche en medecine et en sciences de l'education	"To examine the impact of subjective and physiological stress responses on medical students' diagnostic reasoning and communication skills".	Yes	No research question stated		Quantitative: Randomised controlled trial	Assessment of clinical skills: SPs and simulated family members independently completed a checklist regarding student clinical performance and communication skills after the simulation. Students also completed written assessment forms, in which they reported and argued for their diagnosis. These assessments were scored by 2 blinded, independent raters. Subjective emotion measures: three types of …	Not stated	Not stated	N/A	41	Not stated	None were excluded	Medicine: Undergraduate trainees (e.g., pre-clerks/clerks)	Internal medicine	Not applicable (e.g., convenience sampling of medical students)	Final year (year 6) medical students	None stated	Other: medical students were recruited through oral presentations made at the end of several, large group	Simulation setting	Stress	No	Emotions were measured using self-reported questionnaires and biomarkers.	Diagnostic accuracy and communication skills.	No	Measured using student assessment forms and SP ratings.	1. The high-stress group experienced more subjective threat levels, anxiety, and stress than the low-stress group on the study day, both pre- and post-simulation. At baseline (prior to the day of the study), there were no differences between the groups. 2. Students in the high-stress group showed higher cortisol responses on the study day compared to the low-stress group. 3. Stress levels had no …	1. Students voluntarily participated in the study, which may introduce representativeness bias. The volunteers experienced less stress than those who didn't. 2. There was no known validated tool that could assess clinical reasoning and decision-making processes during an ambulatory consultation. So, the tool used in the study may lack sensitivity. 3. The mean diagnostic accuracy was low across bo…	There are some subtle negative relationships between clinical reasoning and student stress levels. Students who experienced more stress produced fewer arguments to support their diagnosis.
5075	Robertsen 2019	Neurocritical care physicians' doubt about whether to withdraw life-sustaining treatment the first days after devastating brain injury: an interview study	Consensus	#5075 â€“ Robertsen 2019	Neurocritical care physicians' doubt about whether to withdraw life-sustaining treatment the first days after devastating brain injury: An interview study	Robertsen, A	Europe	2019	Scandinavian Journal of Trauma, Resuscitation and Emergency Medicine	Original research: Qualitative	None		â€œThe aim of the study was to explore cliniciansâ€™ doubt related to dealing with DBI cases and the strategies they use when end-of-life decisions are made. We focus on the first 72 hours after hospitalization in a Norwegian trauma hospital settingâ€	Yes	No research question stated		Qualitative: Not stated	Semi-structured interviews were held with the participants using an interview guide. The interviews were audiotaped and transcribed. The transcripts were then thematically analyzed.	2017-04-01	2017-09-01	None stated	18 neurocritical care physicians: 9 neurosugeons, 7 intensive care physicians, 2 rehabilitation physicians.	Not stated	None were excluded	Medicine: Practicing physicians/CPD	Critical Care; Surgery; Other: Rehabilitation physicians	Trauma care; Other: neurocritical care unit	Senior consultants with extensive trauma care experience and were actively engaged in patient care.	none	Other: We recruited participants by emailing all senior consultants via the heads of relevant departments, as well by individual invitation	In person setting (e.g., face-to-face interviews, lab-based experiments)	Emotions were conceptualized as uncertainty and doubt.	Not applicable	Not applicable	Decisions about whether or not to withdraw life sustaining treatment after devastating brain injury (DBI)	No	Not applicable	1. Physicians frequently experience feelings of doubt. Doubt was often associated with diagnostic and prognostic uncertainty, values, and lack of or conflicting information. 2. Collegial discussions helped physicians cope with stressful or negative emotions. 3. Working with small children reminded physicians about their own children, which influenced their clinical judgement.	1. Interviews were limited to physicians. The inclusion of nurses, family members, and patients would provider a more comprehensive picture of critical care decision-making. 2. The primary investigator knew the interviewed physicians personally, which could lead to bias and blind spots in the analysis.	Feelings of doubt are frequent among physicians who work with traumatic brain injuries. These feelings are especially pronounced when it comes to pediatric patients and can affect clinical judgment.
5141	Rotella 2014	Factors influencing escalation of care by junior medical officers	Consensus	#5141 â€“ Rotella 2014	Factors influencing escalation of care by junior medical officers	Rotella, JA	Australia	2014	Anaesthesia and intensive care	Original research: Quantitative	None		"To investigate the self-reported factors that influence escalation of care by junior medical officers (JMOs) in a university-affiliated, tertiary level hospital".	No	No research question stated		Quantitative: Descriptive/Survey	A Likert-scale agreement survey was used to survey JMOs, with additional space for them to document written responses. It assesses clinical confidence and competence, logistical factors, fear of criticism and/or conflict, and effects on career prospects.	2013-07-01	Midpoint of the working year at the hospital, date not specified.	Not stated	50	1	None were excluded	Medicine: Undergraduate trainees (e.g., pre-clerks/clerks); Medicine: Postgraduate trainees (residents/fellows)	Not stated	Not stated	JMOs available during the study period	None	Other: JMOs were approached to complete the survey during the last ten minutes of the education session or, if approached on the inpatient wards or during shift handover, at the completion of any pending work related task.	In person setting (e.g., face-to-face interviews, lab-based experiments)	Not applicable	No	4 likert scale questions related to fear of criticism and/or conflict	Junior medical officers decisions to escalate patient care to a senior colleague	No	18 likert scale questionnaire where JMOs identify how much they agree/disagree with statements starting with "I am more/less likely to escalate care if...."	1. 94% of JMOs would escalate care if they felt diagnostic or management uncertainty. 2. For 70% of the JMOs, fear of criticism (e.g., unnecessary escalation, inappropriate management) did not prevent them from escalating care. 3. 82% of JMOs did not believe escalating care overnight would negatively affect their future career prospects.	1. A designated study period meant only a set number of JMOs could be recruited to participate in the study. 2. The study results may not be generalizable to other institutions. 3. The study could not assess how team cohesiveness (or lack thereof) and hospital culture affected the decision to escalate care. 4. Self-reported findings may not be entirely reflective of actual clinical practices.	Most JMOs would escalate care to senior colleagues if they felt uncertain about the diagnosis or management. At the same time, most of them did not agree fear of criticism or fear of future career prospects would prevent them from escalating care.
5212	Safi-Keykaleh 2022	A model to explain the challenges of emergency medical technicians' decision making process in emergency situations: a grounded theory	Consensus	#5212 â€“ Safi-Keykaleh 2022	A model to explain the challenges of emergency medical technicians' decision making process in emergency situations: A grounded theory	Safi-Kaykaleh, M	Other: Iran	2022	Journal of Injury and Violence Research	Original research: Qualitative	None		The purpose of this study was to generate a theory on EMTS on-scene decision making processes during an emergency situation	No	No research question stated		Qualitative: Grounded theory	Data were collected through semi-structured interviews and field observations. An interview guide was developed following three initial unstructured interviews.	2018-10-01	2019-07-01	None stated	26	Not stated	None were excluded	Medicine: Practicing physicians/CPD; Other: Emergency medical technicians, also dispatchers, EMS managers, and 1 representative for court affairs	Not stated; Other: Emergency medical technician	Not stated; Other: Emergency medical technician	"having practical or theoretical experience, being verbal and participations' willingness"		Other: Not stated	In person setting (e.g., face-to-face interviews, lab-based experiments)	Not applicable	Not applicable	Not applicable	on scene decision making by EMTs, starting from the scene until the patient is delivered to the hospital	No	Not applicable	1. Numerous factors contribute to fear, frustration, stress, and anxiety among EMTs. The factors include potential negative consequences of their actions, ambiguous tasks, insufficient authority, competency, unclear decision-making protocols, unclear duties and responsibilities, lack of trust between allied health professionals, lack of clear scope of practice and liability coverage, and violent …	Lack of generalizability to countries outside of Iran, especially higher-income countries.	Negative emotions faced by EMTs cause them to avoid making medical decisions even in medical emergencies, and result in mere transportation of patients without care.
5350	Schoenfeld 2019	Physician-identified barriers to and facilitators of shared decision-making in the Emergency Department: an exploratory analysis	Consensus	#5350 â€“ Schoenfeld 2019	Physician-identified barriers to and facilitators of shared decision-making in the Emergency Department: An exploratory study	Schoedfeld, EM	United States	2019	Emergency Medicine Journal	Original research: Qualitative	Public funding	Agency for Healthcare Research and Quality,, as well as National Center for Advancing Translational Sciences, the National Institutes of Health	"the objective of the current study was to specifically examine the EP-identified barriers to and facilitators of the use of SDM in the ED, with the idea that this analysis could guide future research examining these barriers and facilitators in a wider and more representative sample of EPs"	No	No research questions stated		Qualitative: Not stated	Conducted semi structured interviews with practising emergency physicians (EP) with the aim of understanding when and why EPs engage in shared decision making (SDM), and when and why they feel unable to engage in SDM. Interview guide was created based on integrating two theories: theory of planned behaviour and social cognitive theory. Participants were given a standard definition of SDM.1 They w…	2015-06-01	2015-11-01	N/A	15	Not stated	None were excluded	Medicine: Practicing physicians/CPD	Emergency medicine	Emergency department	Purposive sample of attending EPs based on gender, years in practice since residency, region (rural/suburban vs urban) of primary employment, academic versus community practice setting and location of training (inside vs outside of the state) based on the idea that these characteristics may affect attitudes towards SDM	residents were excluded	Other: Physicians who met [;inclusion] criteria were identified via professional networks	In person setting (e.g., face-to-face interviews, lab-based experiments)	Not applicable	Not applicable	Not applicable	shared decision making, defined as "collaborative process that allows patients and their providers to make health care decisions together, taking into account the best scientific evidence available, as well as the patientâ€™s values and preferences.â€™"	No	Not applicable	Several themes were identified re: barriers and facilitators to SDM: domains of environmental constraints, attitudes towards patients, norms and skills: (here I"m focusing on the findings that relate to emotions and SDM) 1) Environmental constraints: emotional and logistical challenge. "Environment of the ED presented the most significant barriers,. In â€˜the environmentâ€™ included the physical …	1) All participants were practicing in USE at the time of the interview, and physicians from other regions may have responded differently 2) Interviewers were emergency physicians themselves, so social desirability bias may have influenced responses 3) Interviews took place in 2015, and increased attention to SDM may have shifted attitudes since then 4) Individual systems may improve different ba…	Physicians recognized numerous barriers and facilitators regarding their use of SDM in the ED....While logistic concerns such as time, space, and lack of follow-up care are clearly important barriers, the emotional barriers such as the stress of uncertainty and the fear of a bad outcome...appear to be significant obstacles for many ED physicians interviewed. . The emotional barriers - that physic…
